# Supplementary material for: Analyzing magnetic bead QuantiGene® Plex 2.0 gene expression data in high throughput mode using QGprofiler
Source: BMC Bioinformatics. 2019 Jul 8;20:378. doi: 10.1186/s12859-019-2975-2 (PMC6615108; doi:10.1186/s12859-019-2975-2)
Supplement: Supplementary file 4 — QGprofiler template plate layout file. (XLSX 9 kb) [file 12859_2019_2975_MOESM4_ESM.xlsx]

## Sheet: Plate
CellLineA
rowentry	varname	1	2	3	4	5	6	7	8	9	10	11	12
A	concentration
A	cells
A	timepoint
A	cellline
A	compound
B	concentration		0	2.5	2.5	2.5	2.5	2.5	2.5	2.5	2.5	2.5	2.5
B	cells		20000	20000	20000	20000	20000	20000	20000	20000	20000	20000	20000
B	timepoint		48h	48h	48h	48h	48h	48h	48h	48h	48h	48h	48h
B	cellline
B	compound	Background	DMSO	cpd1	cpd2	cpd3	cpd4	cpd5	cpd6	cpd7	cpd8	cpdRef2	cpdRef1
C	concentration		0	0.833333	0.833333	0.833333	0.833333	0.833333	0.833333	0.833333	0.833333	0.833333	0.833333
C	cells		20000	20000	20000	20000	20000	20000	20000	20000	20000	20000	20000
C	timepoint		48h	48h	48h	48h	48h	48h	48h	48h	48h	48h	48h
C	cellline
C	compound	Background	DMSO	cpd1	cpd2	cpd3	cpd4	cpd5	cpd6	cpd7	cpd8	cpdRef2	cpdRef1
D	concentration		0	0.277778	0.277778	0.277778	0.277778	0.277778	0.277778	0.277778	0.277778	0.277778	0.277778
D	cells		20000	20000	20000	20000	20000	20000	20000	20000	20000	20000	20000
D	timepoint		48h	48h	48h	48h	48h	48h	48h	48h	48h	48h	48h
D	cellline
D	compound	Background	DMSO	cpd1	cpd2	cpd3	cpd4	cpd5	cpd6	cpd7	cpd8	cpdRef2	cpdRef1
E	concentration		0	0.0925926	0.0925926	0.0925926	0.0925926	0.0925926	0.0925926	0.0925926	0.0925926	0.0925926	0.0925926
E	cells		20000	20000	20000	20000	20000	20000	20000	20000	20000	20000	20000
E	timepoint		48h	48h	48h	48h	48h	48h	48h	48h	48h	48h	48h
E	cellline
E	compound	Background	DMSO	cpd1	cpd2	cpd3	cpd4	cpd5	cpd6	cpd7	cpd8	cpdRef2	cpdRef1
F	concentration		0	0.0308642	0.0308642	0.0308642	0.0308642	0.0308642	0.0308642	0.0308642	0.0308642	0.0308642	0.0308642
F	cells		20000	20000	20000	20000	20000	20000	20000	20000	20000	20000	20000
F	timepoint		48h	48h	48h	48h	48h	48h	48h	48h	48h	48h	48h
F	cellline
F	compound	Background	DMSO	cpd1	cpd2	cpd3	cpd4	cpd5	cpd6	cpd7	cpd8	cpdRef2	cpdRef1
G	concentration		0	0.0102881	0.0102881	0.0102881	0.0102881	0.0102881	0.0102881	0.0102881	0.0102881	0.0102881	0.0102881
G	cells		20000	20000	20000	20000	20000	20000	20000	20000	20000	20000	20000
G	timepoint		48h	48h	48h	48h	48h	48h	48h	48h	48h	48h	48h
G	cellline
G	compound	Background	DMSO	cpd1	cpd2	cpd3	cpd4	cpd5	cpd6	cpd7	cpd8	cpdRef2	cpdRef1
H	concentration
H	cells
H	timepoint
H	cellline
H	compound

## Sheet: HKG
HKG01
HKG02
