# Supplementary material for: Analyzing magnetic bead QuantiGene® Plex 2.0 gene expression data in high throughput mode using QGprofiler
Source: BMC Bioinformatics. 2019 Jul 8;20:378. doi: 10.1186/s12859-019-2975-2 (PMC6615108; doi:10.1186/s12859-019-2975-2)
Supplement: Supplementary file 5 — QGprofiler raw data input file. (CSV 28 kb) [file 12859_2019_2975_MOESM5_ESM.csv]

Results
DataType:	Median
Location	Sample	gene01	gene02	gene03	gene04	gene05	gene06	gene07	gene08	gene09	gene10	gene11	gene12	gene13	gene14	gene15	hkg01	gene16	gene17	gene18	gene19	hkg02	gene20	Total Events
2(1,B1)	Background0	7	6	5	7	6	27.5	6	28	5	6	6	4	6.5	5	8.5	7.5	15.5	5	10	5	7	6	1430
3(1,C1)	Background0	9	4	7	4	10	26	4	20	5	8	6	4	3	4.5	7	7	10.5	4	11	6	6.5	6	1353
4(1,D1)	Background0	7	3.5	8	4	7	21.5	6	18	5	5	7	5	3	6	6	7	6	5	6	5	4	5	1397
5(1,E1)	Background0	6.5	3	6	4	6	18.5	5	11	5	4	7	5	4	6.5	5	5	10	5	8	5	5	4	1332
6(1,F1)	Background0	6	6	7	4	6	17	5	7	6	7	6	6	3.5	7.5	5	7	7	4	7	6.5	5	3	1433
7(1,G1)	Background0	6	6.5	8	4	8	20.5	4	7.5	6	3	5	7.5	6	7	6	11	10	7	6	7.5	6.5	7.5	1430
10(1,B2)	Unknown1	2021.5	9417	6472	71	72182.5	6293	405	1758	5148.5	59557.5	697	2019	6938	7872.5	22.5	10589	40	1552.5	80641.5	8901	3149	548	1413
11(1,C2)	Unknown2	1704.5	8404	5933	61	70256	6054	387	1538	4668	57619.5	709	1977	6421	7162	13.5	9491.5	23	1407	79741	8879.5	3013	552.5	1626
12(1,D2)	Unknown3	1639	7664	5411	60	68259	5628	294	1335	4148	54169	588	1662.5	5706	6838	10	8657	25	1153	79580	8153.5	2758	427	1517
13(1,E2)	Unknown4	1667.5	7625.5	5314	70	68040	5568.5	296	1289	3949	55923	632	1611.5	5921	6642.5	11.5	8360	11	1134	80526	7953.5	2428	390	1626
14(1,F2)	Unknown5	1783.5	8607.5	5569	62	68155	5845	332	1524	4329	55888	665	1769	6334	7308	13.5	8945.5	26	1302	78922	8481	2820	488	1519
15(1,G2)	Unknown6	1797	8564.5	5950	71.5	70486	5835.5	354	1452	4507	57503.5	733	1791	6559	7574	13	9413	21.5	1362	79649	8467.5	2968	531.5	1444
18(1,B3)	Unknown7	5635.5	338	1277.5	83	44752	775	67	158	107	33443	19	695	1733	693	11	8149	27	380	60608	2751.5	1803.5	104	1371
19(1,C3)	Unknown8	6788	497	1457	85	50834	1006	83	156	111	37251	22	899	2343	676	13	8086	18	465.5	65189.5	2950	2309.5	81.5	1401
20(1,D3)	Unknown9	6726.5	517	1518	87	53211	1104	100	193	145	40944	21	992.5	2434	735.5	12.5	8021	16	512	67359	3270.5	2597	109	1537
21(1,E3)	Unknown10	6832	783	1882	79.5	57942	1597.5	123	271	293	44521	54.5	1126	3206	1011.5	10	8068	14.5	587.5	72794.5	4145	2690.5	155	1658
22(1,F3)	Unknown11	4834	2457	3057.5	70	63262	3435.5	176	690	1418	50591	195.5	1427	4422	2299.5	16	7941.5	14	767	74364	5477	2741	310.5	1480
23(1,G3)	Unknown12	2978.5	5797	4317.5	57	67659	4687.5	281.5	1112	3179.5	55161	457	1540.5	5710.5	5079	11	8776	21	1005	77721.5	7291	2680	393.5	1435
26(1,B4)	Unknown13	7	8	14.5	4	254	57	5	28	8	58	6	8.5	17	14	7	66	9	11	299	9.5	9.5	7.5	1479
27(1,C4)	Unknown14	93	136	286	12.5	4010	202	17	77	25.5	1505	9.5	137	538	121.5	8	913	10	172.5	5777.5	231	206	62	1632
28(1,D4)	Unknown15	1996	352.5	823	91	16863.5	619.5	44	114.5	74.5	8983	25	472	1476	442	7	3211.5	11	420	25203	905	885	136	1463
29(1,E4)	Unknown16	4783	1339	2015	81	47948.5	2249.5	92	361	725.5	34343	98.5	1098	2877.5	1365.5	9	6780.5	13	629	64209	3606	2077	211	1312
30(1,F4)	Unknown17	3070	4768	3440	66	58877	4081	199	847.5	2579	47222	356.5	1484	4834	3910	13	8043.5	16.5	805	73164	5838	2305	330	1349
31(1,G4)	Unknown18	2004	6590	4388	57	65640	4769	244	1069	3339	50799	532	1534.5	5397.5	5759.5	15.5	8255.5	21	942	77214	7129	2521	360	1334
34(1,B5)	Unknown19	4511.5	1341	2169	62	52115	2363.5	126.5	480	775	38521	128	879	2713	1514	9	8673	13	511	66124	4375	1968.5	158.5	1576
35(1,C5)	Unknown20	3014	4767	3965	64	63216	4186	229	905	2573	49507	368	1312	4797	3957	13	9057	19	877.5	75818	6334	2420.5	316	1431
36(1,D5)	Unknown21	2306.5	7091	4882.5	64.5	67163	5178.5	304.5	1174	3750	52669	512.5	1650.5	5650	5767.5	14	9243	18	1099	79164	7547	2674	410	1479
37(1,E5)	Unknown22	1991.5	8244	5348	63	68940	5653	288	1422	4158.5	55519	643.5	1778.5	6402.5	6681	15	8909.5	18.5	1138	77237.5	8066.5	2736	478	1389
38(1,F5)	Unknown23	1724	8262.5	5406	66.5	66724	5460	330.5	1439	4230	54446	583.5	1755	6147.5	6969.5	16	8565	16	1135	80214.5	7995	2700.5	502	1426
39(1,G5)	Unknown24	1698	7796	5274	70	66551	5716	292	1344	4125	53546	655	1682	6153	6746.5	15	8483	16	1187.5	77618	7937.5	2655	405.5	1521
42(1,B6)	Unknown25	3257	3773	3399	89	54642	3665	195	841.5	2170	41521	311	1032	3337.5	3511	12.5	8997	30	644	68617	5753	1976.5	268	1489
43(1,C6)	Unknown26	2377	6636	4784	65	65985.5	5015	286.5	1272	3537	50314	487	1517	5215	5704	19	9847.5	18	1020	77525.5	7113	2551	438.5	1443
44(1,D6)	Unknown27	1739	7614	5072	73	65847	5423	287	1285	4040	51538	597	1646.5	5817	6558.5	18	9549	16	1256	77987	7746	2713	450	1460
45(1,E6)	Unknown28	1929	8424	5409	73	66101	5701.5	371	1414	4412.5	53546	639	1925	6012.5	6792	14.5	8659	22	1155.5	78737.5	8094	2790.5	498	1285
46(1,F6)	Unknown29	1801	8229	5529.5	65	67751.5	5838.5	304.5	1465	4488.5	55703.5	671	1884.5	6275.5	6947	11	9337.5	23.5	1084	78334	8544.5	2838	534.5	1363
47(1,G6)	Unknown30	1504	7821	5196	58.5	66366.5	5408	290	1292	4092	52692	673.5	1761.5	5783	6880	11.5	8326.5	18	1063	76949	7732	2687	421	1426
50(1,B7)	Unknown31	7	33	81	6	631	78	7	62	14	159	10	26.5	90.5	32.5	8.5	160.5	24.5	31	830	23	19	12	1373
51(1,C7)	Unknown32	538	834	1318	54.5	12539.5	960	44	301	632	5669	57	292	1466	900	11	2834.5	17.5	393	18025	1107	625.5	167	1447
52(1,D7)	Unknown33	2151.5	4111	3188	86.5	45029	3360	192	701	2277	30246.5	288	1090	3673	3697.5	6	6836	18	855	61946.5	4669	1933	275.5	1445
53(1,E7)	Unknown34	2023	7184	4987	69.5	65535.5	5152	301	1201	3751.5	48999	545	1667	5585	5812	11	8438.5	21	1107	75183.5	7042.5	2599	420.5	1724
54(1,F7)	Unknown35	1868	8056	5397	69	66309	5635.5	326	1434	4138	52922	671.5	1718	6278.5	6898	15	8460	29	1219	78426	7840	2836	516	1436
55(1,G7)	Unknown36	1715	7853.5	5195.5	59	67278	5478	320	1291.5	4072	52645	645	1804	6064	6743	16.5	8574	30	1112	78160.5	7843.5	2549	470	1630
58(1,B8)	Unknown37	2343	10722	6805	95	74987	7282.5	507	2047	5718	62108	816.5	2371	7805.5	8646	22	12495	51	1777	81565	10007	3408.5	591	1469
59(1,C8)	Unknown38	2077.5	10064.5	6565	70.5	72390.5	6784	436.5	1817	5183.5	58946	767	2222	7127	7842	16	10670	25.5	1405	81184	9389	3175	582	1508
60(1,D8)	Unknown39	1939	9182	6085	66	71225	6302	387	1678	4837	57019.5	755	1850	6895	7491	10	9523	18	1404	80191.5	8832	2845.5	522.5	1469
61(1,E8)	Unknown40	1751	8677	5786	64	66655	6069.5	330	1465	4401	54723	646	1925	6456	6960	16	9400	18	1230	77780	8451	2901	481	1565
62(1,F8)	Unknown41	1731.5	8813	5923	60	69055	6166	372	1576	4593	56177	675	1905.5	6627	7643	14	9507	23.5	1229	79291.5	8520.5	2886.5	554	1409
63(1,G8)	Unknown42	1621	8172	5252	50	69136	5691	315	1384	4164	54526.5	595.5	1785	6091	6751	12	8690	29	1148	80549.5	7970	2582	444	1562
66(1,B9)	Unknown43	2557	8535	5475	86	70636.5	5578.5	422.5	1573	4553.5	58069	564	1811	6027.5	6659.5	15	11630	53.5	1430.5	80226	8637.5	3063	418	1542
67(1,C9)	Unknown44	2193	8429.5	5786	80.5	71571	6026	370.5	1610	4563	58080.5	632	1981	6696.5	6986	17.5	10444	40	1423	79960.5	8628	2826	491	1536
68(1,D9)	Unknown45	1876	9020	5654	60	70186	6104	372	1634	4665	56396	613	1851	6585	6932	16	10179	34	1363	79153	8784.5	2929.5	532	1377
69(1,E9)	Unknown46	1007	6475	4000.5	28.5	45652.5	3574.5	210.5	609.5	3606	43852	356	977	3831	4665	11	6827	15	968	74583	6295.5	1824	298.5	1749
70(1,F9)	Unknown47	1458	7809	4942	49	66459	5392	308	1288.5	4169	52876	567	1608.5	5929	6623	16	8591	15	1175	75702	7977.5	2361	405	1398
71(1,G9)	Unknown48	1242	6874.5	4234	33	66689.5	4161	216	995	3271	50660.5	440.5	1154	4834	5475	13	7415	20	930	74998.5	6954.5	1902	327	1844
74(1,B10)	Unknown49	8417.5	594.5	1759	166.5	59985	1269	121	242	146	47914	35.5	1224.5	3010	956	14.5	10431	60.5	617	71017	3594.5	2964	144	1373
75(1,C10)	Unknown50	7641	820	2061	125	59027	1878	195	335.5	284.5	48410.5	52	1318.5	3684	1059	15	10371	33	697	73982.5	4186	2892.5	223	1573
76(1,D10)	Unknown51	6461	2053.5	2944	82	66701	3431	229.5	660	1178	53038	135	1456	4523	1932	15	10495	38	960.5	76048.5	5750	2834	292.5	1520
77(1,E10)	Unknown52	4048.5	5652	4437	89	70821	5034.5	366	1175.5	3124	57111.5	424	1815	5868	4489	16.5	11014	33.5	1196	79672	7559.5	3011	423	1330
78(1,F10)	Unknown53	2629	7537.5	5041	80.5	70463	5499.5	369	1410	3994.5	58242.5	511	1884	6294	6008.5	12	10564	38	1341	78114.5	8044	2831	462	1660
79(1,G10)	Unknown54	2145	8225	5718	82.5	72517	5974	371	1577	4475	58900	667	1926	6546	7010	17	10403	38	1351	78980	8740	2953.5	487	1474
82(1,B11)	Unknown55	6315	361	1266	122	50072	920.5	100	238	119.5	38313	34.5	779	2027	709	18	9720	127.5	465.5	64116	3034.5	2138	85	1511
83(1,C11)	Unknown56	7720	534	1506	95	56315	1014	103	221	176	43021	23	969	2535	755	14.5	9867.5	96	546	71040	3498	2481	112	1319
84(1,D11)	Unknown57	7731	592.5	1706	102	61104.5	1362	133.5	252.5	176	46875	30	1185	3212.5	806	19.5	10303	66	662	73394	4084	2679	139	1585
85(1,E11)	Unknown58	7300	976.5	2048	90	66182	2002	199	407	332	51722	68.5	1317	3762	1190	18	10710	60	840	75702	4861	2761	215.5	1524
86(1,F11)	Unknown59	5717.5	3255	3672	80	71733	4190.5	257.5	906	1944	58542.5	275	1628	5218	2826	19	11879.5	57	1120	80353	6919	3038	370	1408
87(1,G11)	Unknown60	3154.5	6916	4986	82	73002	5282	380	1307	3942	61762	504	1912	6639	5642	30	11630	74	1325.5	80341	8349	2959	405.5	1429
90(1,B12)	Unknown61	8157	695.5	1896	129	62870	1712	175	387	348.5	50880	75	1374	3416	1112.5	32	11519	245	740.5	73164	5179	2671	172.5	1440
91(1,C12)	Unknown62	7160	2352.5	3380	133	71732.5	4007	316	855	1661	61531	205	1773	5184.5	2354	32	14294	231	1209	78922.5	7132	3387	317	1353
92(1,D12)	Unknown63	4499	6097	4896	116	76372	5555.5	454	1313	4105	63654.5	447	2091.5	6614	5096.5	34.5	13594.5	188.5	1548.5	80918.5	9579	3462	429	1637
93(1,E12)	Unknown64	2828	8340	5634	95.5	70682.5	5908.5	463.5	1632	5201	56015	509	2059	7028	6328.5	32	12515	149	1584	77895	9313.5	3129.5	469.5	1536
94(1,F12)	Unknown65	2432.5	9789	6415.5	82	73094.5	6753	511	1892	6138	63470	693	2345	7945	7694	31	13013	157	1755.5	79764.5	10700	3498	538	1411
95(1,G12)	Unknown66	2206	10237	6924	84	76187	7119	505	1978	6482.5	65501	676	2387	8120	8159	31	12156.5	172.5	1967	81749	10779	3378.5	582	1507
DataType:	Net MFI
Location	Sample	gene01	gene02	gene03	gene04	gene05	gene06	gene07	gene08	gene09	gene10	gene11	gene12	gene13	gene14	gene15	hkg01	gene16	gene17	gene18	gene19	hkg02	gene20	Total Events
2(1,B1)	Background0																							1430
3(1,C1)	Background0																							1353
4(1,D1)	Background0																							1397
5(1,E1)	Background0																							1332
6(1,F1)	Background0																							1433
7(1,G1)	Background0																							1430
10(1,B2)	Unknown1																							1413
11(1,C2)	Unknown2																							1626
12(1,D2)	Unknown3																							1517
13(1,E2)	Unknown4																							1626
14(1,F2)	Unknown5																							1519
15(1,G2)	Unknown6																							1444
18(1,B3)	Unknown7																							1371
19(1,C3)	Unknown8																							1401
20(1,D3)	Unknown9																							1537
21(1,E3)	Unknown10																							1658
22(1,F3)	Unknown11																							1480
23(1,G3)	Unknown12																							1435
26(1,B4)	Unknown13																							1479
27(1,C4)	Unknown14																							1632
28(1,D4)	Unknown15																							1463
29(1,E4)	Unknown16																							1312
30(1,F4)	Unknown17																							1349
31(1,G4)	Unknown18																							1334
34(1,B5)	Unknown19																							1576
35(1,C5)	Unknown20																							1431
36(1,D5)	Unknown21																							1479
37(1,E5)	Unknown22																							1389
38(1,F5)	Unknown23																							1426
39(1,G5)	Unknown24																							1521
42(1,B6)	Unknown25																							1489
43(1,C6)	Unknown26																							1443
44(1,D6)	Unknown27																							1460
45(1,E6)	Unknown28																							1285
46(1,F6)	Unknown29																							1363
47(1,G6)	Unknown30																							1426
50(1,B7)	Unknown31																							1373
51(1,C7)	Unknown32																							1447
52(1,D7)	Unknown33																							1445
53(1,E7)	Unknown34																							1724
54(1,F7)	Unknown35																							1436
55(1,G7)	Unknown36																							1630
58(1,B8)	Unknown37																							1469
59(1,C8)	Unknown38																							1508
60(1,D8)	Unknown39																							1469
61(1,E8)	Unknown40																							1565
62(1,F8)	Unknown41																							1409
63(1,G8)	Unknown42																							1562
66(1,B9)	Unknown43																							1542
67(1,C9)	Unknown44																							1536
68(1,D9)	Unknown45																							1377
69(1,E9)	Unknown46																							1749
70(1,F9)	Unknown47																							1398
71(1,G9)	Unknown48																							1844
74(1,B10)	Unknown49																							1373
75(1,C10)	Unknown50																							1573
76(1,D10)	Unknown51																							1520
77(1,E10)	Unknown52																							1330
78(1,F10)	Unknown53																							1660
79(1,G10)	Unknown54																							1474
82(1,B11)	Unknown55																							1511
83(1,C11)	Unknown56																							1319
84(1,D11)	Unknown57																							1585
85(1,E11)	Unknown58																							1524
86(1,F11)	Unknown59																							1408
87(1,G11)	Unknown60																							1429
90(1,B12)	Unknown61																							1440
91(1,C12)	Unknown62																							1353
92(1,D12)	Unknown63																							1637
93(1,E12)	Unknown64																							1536
94(1,F12)	Unknown65																							1411
95(1,G12)	Unknown66																							1507
DataType:	Count
Location	Sample	gene01	gene02	gene03	gene04	gene05	gene06	gene07	gene08	gene09	gene10	gene11	gene12	gene13	gene14	gene15	hkg01	gene16	gene17	gene18	gene19	hkg02	gene20	Total Events
2(1,B1)	Background0	68	67	59	67	65	56	66	50	76	73	64	52	56	74	64	58	72	67	70	71	70	65	1430
3(1,C1)	Background0	67	66	76	64	63	51	71	51	54	66	73	54	64	50	54	61	64	78	51	60	52	63	1353
4(1,D1)	Background0	67	76	67	62	67	68	69	50	73	79	50	59	56	61	61	59	70	65	54	60	65	59	1397
5(1,E1)	Background0	62	63	65	54	57	58	64	51	54	64	59	67	64	64	74	59	54	50	63	67	60	59	1332
6(1,F1)	Background0	90	87	62	67	61	51	66	67	65	75	66	67	60	50	62	55	65	67	63	70	59	58	1433
7(1,G1)	Background0	59	80	76	69	61	60	72	56	74	87	77	58	58	70	59	50	58	69	53	50	64	70	1430
10(1,B2)	Unknown1	62	79	79	57	74	73	59	63	62	72	61	50	58	60	64	67	58	54	68	54	68	71	1413
11(1,C2)	Unknown2	66	72	78	89	63	71	91	86	90	90	68	50	79	73	66	72	68	69	65	80	78	62	1626
12(1,D2)	Unknown3	82	95	61	85	50	80	77	66	77	82	74	54	61	65	55	67	55	53	75	78	65	60	1517
13(1,E2)	Unknown4	86	90	76	73	65	50	87	78	73	81	71	86	69	68	68	75	79	75	77	70	64	65	1626
14(1,F2)	Unknown5	86	96	56	65	69	63	67	50	80	84	85	50	75	56	66	68	71	62	74	61	74	61	1519
15(1,G2)	Unknown6	78	72	72	60	59	52	75	57	77	84	69	69	63	63	64	55	62	50	66	68	75	54	1444
18(1,B3)	Unknown7	52	82	58	57	63	66	72	57	67	85	79	57	60	50	63	51	67	65	51	62	54	53	1371
19(1,C3)	Unknown8	50	65	61	65	52	77	83	50	73	75	53	69	75	57	59	63	79	58	62	67	58	50	1401
20(1,D3)	Unknown9	78	83	70	71	50	56	83	75	65	84	65	76	58	60	76	65	76	65	84	72	57	68	1537
21(1,E3)	Unknown10	77	90	85	74	50	68	79	67	89	83	86	86	79	76	75	68	82	74	64	79	64	63	1658
22(1,F3)	Unknown11	77	67	86	73	65	68	73	50	87	85	64	75	54	54	59	56	74	75	65	62	53	58	1480
23(1,G3)	Unknown12	68	61	66	67	66	66	60	55	72	84	64	50	70	62	84	51	55	60	66	69	73	66	1435
26(1,B4)	Unknown13	73	94	66	57	59	66	69	67	77	83	79	60	58	51	65	77	73	69	58	50	62	66	1479
27(1,C4)	Unknown14	74	89	86	78	76	65	64	58	50	95	72	68	65	62	77	75	89	62	86	76	88	77	1632
28(1,D4)	Unknown15	57	78	71	67	58	60	71	74	68	87	63	71	61	63	66	50	67	66	74	73	53	65	1463
29(1,E4)	Unknown16	58	59	54	51	50	56	83	53	68	99	60	57	50	50	63	50	61	59	71	53	55	52	1312
30(1,F4)	Unknown17	58	65	76	63	57	58	69	50	69	79	50	62	59	58	62	66	50	54	55	60	65	64	1349
31(1,G4)	Unknown18	66	77	56	65	53	70	77	53	56	71	63	58	58	54	52	50	70	52	50	65	55	63	1334
34(1,B5)	Unknown19	74	71	74	61	50	78	88	73	76	75	79	69	64	58	57	85	67	70	75	66	78	88	1576
35(1,C5)	Unknown20	55	85	65	68	55	63	71	61	62	87	65	57	61	63	65	63	59	74	53	81	68	50	1431
36(1,D5)	Unknown21	74	84	72	66	65	74	68	59	59	91	68	50	58	58	71	54	78	67	63	71	70	59	1479
37(1,E5)	Unknown22	58	79	78	63	72	61	64	52	56	72	72	52	56	61	79	62	62	56	50	70	55	59	1389
38(1,F5)	Unknown23	55	70	63	72	63	61	72	55	67	73	66	68	52	66	63	79	73	55	50	85	62	56	1426
39(1,G5)	Unknown24	73	101	68	60	50	69	86	71	63	95	73	67	58	64	60	65	67	76	55	74	70	56	1521
42(1,B6)	Unknown25	65	71	65	69	68	70	69	72	65	105	73	66	50	54	82	59	66	59	67	83	54	57	1489
43(1,C6)	Unknown26	53	80	66	68	62	59	66	60	63	77	77	69	67	63	82	58	82	63	62	50	66	50	1443
44(1,D6)	Unknown27	62	80	88	59	63	67	77	50	64	83	82	68	74	56	73	53	67	54	64	67	57	52	1460
45(1,E6)	Unknown28	56	66	61	69	50	50	63	55	52	70	62	51	52	55	58	50	59	64	62	67	56	57	1285
46(1,F6)	Unknown29	55	72	74	62	50	60	72	57	64	68	71	64	72	52	55	74	58	50	53	58	60	62	1363
47(1,G6)	Unknown30	69	77	69	76	54	62	81	58	73	67	78	58	50	58	76	60	52	69	63	66	56	54	1426
50(1,B7)	Unknown31	60	89	65	65	50	69	60	50	63	83	54	58	70	60	52	60	60	59	66	53	53	74	1373
51(1,C7)	Unknown32	61	91	81	68	58	71	64	57	59	89	69	77	66	69	71	50	64	53	56	69	50	54	1447
52(1,D7)	Unknown33	52	85	67	56	81	69	83	50	74	74	90	69	58	50	56	65	53	65	76	57	55	60	1445
53(1,E7)	Unknown34	95	107	79	80	76	84	82	57	84	96	87	74	67	50	71	74	74	78	92	74	81	62	1724
54(1,F7)	Unknown35	59	80	64	62	61	58	68	69	90	73	50	61	74	63	73	65	56	63	53	65	63	66	1436
55(1,G7)	Unknown36	69	84	66	70	72	72	79	50	85	101	91	83	74	68	82	68	71	63	88	76	59	59	1630
58(1,B8)	Unknown37	57	92	69	62	60	50	79	59	79	81	62	58	52	64	69	71	84	59	76	53	60	73	1469
59(1,C8)	Unknown38	64	74	71	76	58	63	82	50	66	87	80	62	59	64	74	75	74	58	74	64	71	62	1508
60(1,D8)	Unknown39	77	85	77	62	59	63	93	70	69	78	60	71	71	61	57	63	65	57	62	67	52	50	1469
61(1,E8)	Unknown40	70	87	87	93	57	64	80	57	65	72	59	50	68	63	83	67	66	67	85	78	64	83	1565
62(1,F8)	Unknown41	66	71	69	55	67	67	61	67	60	75	79	54	61	57	63	53	64	63	68	50	64	75	1409
63(1,G8)	Unknown42	67	92	75	70	58	50	71	61	72	90	80	68	63	65	89	62	59	61	80	65	79	85	1562
66(1,B9)	Unknown43	71	92	101	73	52	64	82	57	86	65	62	73	74	72	71	66	76	50	66	68	55	66	1542
67(1,C9)	Unknown44	77	92	82	64	58	79	70	78	65	80	78	70	66	88	70	63	57	68	50	60	60	61	1536
68(1,D9)	Unknown45	66	61	60	58	55	65	76	59	75	66	80	62	70	59	65	57	61	50	52	62	60	58	1377
69(1,E9)	Unknown46	83	100	106	78	50	72	98	80	87	84	83	70	64	78	88	78	81	73	56	80	90	70	1749
70(1,F9)	Unknown47	71	69	81	55	50	51	73	54	63	81	73	66	63	62	71	57	55	52	59	78	62	52	1398
71(1,G9)	Unknown48	88	120	79	74	50	82	99	68	92	70	102	87	63	105	82	85	81	83	62	92	91	89	1844
74(1,B10)	Unknown49	62	86	64	54	57	54	66	59	65	67	76	50	67	62	68	62	52	63	58	52	62	67	1373
75(1,C10)	Unknown50	66	85	68	75	70	63	58	50	86	88	91	58	56	73	74	69	85	64	68	79	58	89	1573
76(1,D10)	Unknown51	81	68	77	64	59	68	74	69	71	92	82	63	50	67	72	57	64	64	66	77	67	68	1520
77(1,E10)	Unknown52	62	65	50	61	60	64	53	50	65	68	70	51	61	50	54	76	64	54	72	62	57	61	1330
78(1,F10)	Unknown53	88	76	81	82	63	72	82	50	64	90	84	69	77	66	91	73	83	69	60	86	81	73	1660
79(1,G10)	Unknown54	69	89	77	60	61	71	79	55	75	73	71	76	57	58	69	50	68	63	50	56	70	77	1474
82(1,B11)	Unknown55	50	81	72	59	56	84	81	71	72	92	68	66	69	53	68	56	60	76	79	80	62	56	1511
83(1,C11)	Unknown56	51	67	59	57	50	59	70	55	54	77	67	53	73	55	74	56	61	50	50	58	56	67	1319
84(1,D11)	Unknown57	65	86	95	60	50	67	78	84	70	111	77	67	68	67	64	69	74	61	70	66	65	71	1585
85(1,E11)	Unknown58	76	80	74	85	50	63	79	52	81	71	80	60	59	73	68	71	70	65	61	70	70	66	1524
86(1,F11)	Unknown59	58	72	63	62	53	74	62	66	67	76	68	69	69	68	73	56	67	58	50	58	53	66	1408
87(1,G11)	Unknown60	64	69	69	77	53	62	65	60	85	71	63	59	59	55	64	78	64	50	59	83	58	62	1429
90(1,B12)	Unknown61	65	94	80	65	52	62	77	55	50	84	61	57	66	62	65	57	67	60	71	61	63	66	1440
91(1,C12)	Unknown62	55	62	75	69	50	55	59	63	55	71	58	70	70	51	63	57	67	56	56	71	61	59	1353
92(1,D12)	Unknown63	69	96	85	61	50	82	76	69	78	98	83	68	85	70	92	72	70	64	72	71	53	73	1637
93(1,E12)	Unknown64	69	89	77	58	60	78	58	65	83	90	76	66	70	50	51	76	66	59	83	72	64	76	1536
94(1,F12)	Unknown65	68	73	62	67	50	64	69	61	68	67	61	64	50	58	71	58	66	64	54	83	55	78	1411
95(1,G12)	Unknown66	60	86	77	72	52	75	77	55	80	85	68	71	60	50	70	74	66	54	68	75	70	62	1507
DataType:	Avg Net MFI
Sample	gene01	gene02	gene03	gene04	gene05	gene06	gene07	gene08	gene09	gene10	gene11	gene12	gene13	gene14	gene15	hkg01	gene16	gene17	gene18	gene19	hkg02	gene20
Unknown1
Unknown2
Unknown3
Unknown4
Unknown5
Unknown6
Unknown7
Unknown8
Unknown9
Unknown10
Unknown11
Unknown12
Unknown13
Unknown14
Unknown15
Unknown16
Unknown17
Unknown18
Unknown19
Unknown20
Unknown21
Unknown22
Unknown23
Unknown24
Unknown25
Unknown26
Unknown27
Unknown28
Unknown29
Unknown30
Unknown31
Unknown32
Unknown33
Unknown34
Unknown35
Unknown36
Unknown37
Unknown38
Unknown39
Unknown40
Unknown41
Unknown42
Unknown43
Unknown44
Unknown45
Unknown46
Unknown47
Unknown48
Unknown49
Unknown50
Unknown51
Unknown52
Unknown53
Unknown54
Unknown55
Unknown56
Unknown57
Unknown58
Unknown59
Unknown60
Unknown61
Unknown62
Unknown63
Unknown64
Unknown65
Unknown66
DataType:	Units
Analyte:	gene01	gene02	gene03	gene04	gene05	gene06	gene07	gene08	gene09	gene10	gene11	gene12	gene13	gene14	gene15	hkg01	gene16	gene17	gene18	gene19	hkg02	gene20
BeadID:	12	13	14	18	20	21	22	25	28	29	30	33	34	39	43	44	46	47	53	54	55	56
Units:	MFI	MFI	MFI	MFI	MFI	MFI	MFI	MFI	MFI	MFI	MFI	MFI	MFI	MFI	MFI	MFI	MFI	MFI	MFI	MFI	MFI	MFI
DataType:	Per Bead Count
Analyte:	gene01	gene02	gene03	gene04	gene05	gene06	gene07	gene08	gene09	gene10	gene11	gene12	gene13	gene14	gene15	hkg01	gene16	gene17	gene18	gene19	hkg02	gene20
BeadID:	12	13	14	18	20	21	22	25	28	29	30	33	34	39	43	44	46	47	53	54	55	56
Per Bead:	50	50	50	50	50	50	50	50	50	50	50	50	50	50	50	50	50	50	50	50	50	50
DataType:	Dilution Factor
Location	Sample	Dilution Factor
2(1,B1)	Background0
3(1,C1)	Background0
4(1,D1)	Background0
5(1,E1)	Background0
6(1,F1)	Background0
7(1,G1)	Background0
10(1,B2)	Unknown1	1
11(1,C2)	Unknown2	1
12(1,D2)	Unknown3	1
13(1,E2)	Unknown4	1
14(1,F2)	Unknown5	1
15(1,G2)	Unknown6	1
18(1,B3)	Unknown7	1
19(1,C3)	Unknown8	1
20(1,D3)	Unknown9	1
21(1,E3)	Unknown10	1
22(1,F3)	Unknown11	1
23(1,G3)	Unknown12	1
26(1,B4)	Unknown13	1
27(1,C4)	Unknown14	1
28(1,D4)	Unknown15	1
29(1,E4)	Unknown16	1
30(1,F4)	Unknown17	1
31(1,G4)	Unknown18	1
34(1,B5)	Unknown19	1
35(1,C5)	Unknown20	1
36(1,D5)	Unknown21	1
37(1,E5)	Unknown22	1
38(1,F5)	Unknown23	1
39(1,G5)	Unknown24	1
42(1,B6)	Unknown25	1
43(1,C6)	Unknown26	1
44(1,D6)	Unknown27	1
45(1,E6)	Unknown28	1
46(1,F6)	Unknown29	1
47(1,G6)	Unknown30	1
50(1,B7)	Unknown31	1
51(1,C7)	Unknown32	1
52(1,D7)	Unknown33	1
53(1,E7)	Unknown34	1
54(1,F7)	Unknown35	1
55(1,G7)	Unknown36	1
58(1,B8)	Unknown37	1
59(1,C8)	Unknown38	1
60(1,D8)	Unknown39	1
61(1,E8)	Unknown40	1
62(1,F8)	Unknown41	1
63(1,G8)	Unknown42	1
66(1,B9)	Unknown43	1
67(1,C9)	Unknown44	1
68(1,D9)	Unknown45	1
69(1,E9)	Unknown46	1
70(1,F9)	Unknown47	1
71(1,G9)	Unknown48	1
74(1,B10)	Unknown49	1
75(1,C10)	Unknown50	1
76(1,D10)	Unknown51	1
77(1,E10)	Unknown52	1
78(1,F10)	Unknown53	1
79(1,G10)	Unknown54	1
82(1,B11)	Unknown55	1
83(1,C11)	Unknown56	1
84(1,D11)	Unknown57	1
85(1,E11)	Unknown58	1
86(1,F11)	Unknown59	1
87(1,G11)	Unknown60	1
90(1,B12)	Unknown61	1
91(1,C12)	Unknown62	1
92(1,D12)	Unknown63	1
93(1,E12)	Unknown64	1
94(1,F12)	Unknown65	1
95(1,G12)	Unknown66	1
DataType:	Analysis Types
Analyte:	gene01	gene02	gene03	gene04	gene05	gene06	gene07	gene08	gene09	gene10	gene11	gene12	gene13	gene14	gene15	hkg01	gene16	gene17	gene18	gene19	hkg02	gene20
AnalysisType	None	None	None	None	None	None	None	None	None	None	None	None	None	None	None	None	None	None	None	None	None	None
DataType:	Audit Logs
UserId	Date	Message
DataType:	Warnings/Errors
Location	Status	Message
